# Supplementary material for: Hashimoto’s Thyroiditis Does Not Influence the Malignancy Risk in Nodules of Category III in the Bethesda System
Source: Cancers (Basel). 2022 Apr 13;14(8):1971. doi: 10.3390/cancers14081971 (PMC9025593; doi:10.3390/cancers14081971)
Supplement: Supplementary file 1 [file cancers-14-01971-s001.zip]

Archive with 1 entries (1 files):
- cancers-1651050-supplementary.pdf
